# Supplementary material for: De novo variants in the non-coding spliceosomal snRNA gene RNU4-2 are a frequent cause of syndromic neurodevelopmental disorders
Source: medRxiv. 2024 Apr 9:2024.04.07.24305438. Preprint. [Version 2] doi: 10.1101/2024.04.07.24305438 (PMC11030480; doi:10.1101/2024.04.07.24305438)
Supplement: Supplement 1 [file media-1.xlsx]

## Sheet: Supplementary Table 1
Supplementary Table 1: The number of probands with the n.64_65insT variant and all other individuals with NDD with HPO terms corresponding to phenotypes observed in ≥ 5 individuals compared to all other NDD probands. These data are plotted in Figure 1a. A P-value threshold of 2.94x10-3 was used to assess statistical significance (Bonferroni adjusted for 17 tests).
	with n.64_65insT (n=46)		all other NDD (n=12,203)		OR (95% CI)	Fisher's P-value
normalised_hpo_term	count	proportion	count	proportion
Global developmental delay	37	0.804348	6539	0.535852	3.56 (1.69 - 8.40)	2.75x10-4
Intellectual disability	32	0.695652	7594	0.622306	1.39 (0.72 - 2.82)	0.362
Delayed gross motor development	26	0.565217	4120	0.337622	2.55 (1.37 - 4.82)	1.64x10-3
Microcephaly	26	0.565217	2002	0.164058	6.62 (3.55 - 12.5)	7.87x10-10
Delayed fine motor development	24	0.521739	3598	0.294846	2.61 (1.40 - 4.89)	1.69x10-3
Delayed speech and language development	23	0.5	5006	0.410227	1.44 (0.77 - 2.68)	0.232
Seizure	20	0.434783	3013	0.246906	2.35 (1.24 - 4.38)	5.52x10-3
Hypotonia	18	0.391304	1850	0.151602	3.60 (1.87 - 6.75)	7.09x10-05
Short stature	15	0.326087	1469	0.12038	3.54 (1.77 - 6.77)	2.17x10-4
Autism	10	0.217391	2693	0.220683	0.98 (0.43 - 2.02)	1
Failure to thrive	8	0.173913	870	0.0712939	2.74 (1.10 - 5.99)	1.54x10-2
Drooling	7	0.152174	113	0.00926002	19.2 (7.09 - 44.6)	2.83x10-7
Inability to walk	6	0.130435	730	0.0598214	2.36 (0.81 - 5.62)	5.58x10-2
Absent speech	6	0.130435	287	0.0235188	6.23 (2.14 - 14.9)	7.45x10-4
Abnormal facial shape	6	0.130435	987	0.0808818	1.70 (0.59 - 4.06)	0.269
Small for gestational age	5	0.108696	543	0.0444973	2.62 (0.80 - 6.66)	5.35x10-2
Epicanthus	5	0.108696	295	0.0241744	4.92 (1.51 - 12.6)	5.14x10-3

## Sheet: Supplementary Table 2
Supplementary Table 2: ICD10 and ICD9 codes for individuals with single base pair insertions between codons 64 and 65 of RNU4-2 and RNU4-1 in the UK Biobank.
Variant	Gene	Symbol	Allele count	ICD10	ICD9
chr12:120291839-T-TA	ENSG00000202538	RNU4-2	AC=1	D64.9 Anaemia, unspecified; E83.3 Disorders of phosphorus metabolism; I10 Essential (primary) hypertension; I20.9 Angina pectoris, unspecified; I25.1 Atherosclerotic heart disease; I25.9 Chronic ischaemic heart disease, unspecified; I83.9 Varicose veins of lower extremities without ulcer or inflammation; L72.0 Epidermal cyst; R03.0 Elevated blood-pressure reading, without diagnosis of hypertensio…
chr12:120291839-T-TG	ENSG00000202538	RNU4-2	AC=1	K30 Dyspepsia; K44.9 Diaphragmatic hernia without obstruction or gangrene; L82 Seborrhoeic keratosis
chr12:120293173-T-TA	ENSG00000200795	RNU4-1	AC=6
chr12:120293173-T-TA	ENSG00000200795	RNU4-1	AC=6	B98.0 Helicobacter pylori [H.pylori] as the cause of diseases classified to other chapters; E66.9 Obesity, unspecified; E78.0 Pure hypercholesterolaemia; F32.9 Depressive episode, unspecified; F41.9 Anxiety disorder, unspecified; I10 Essential (primary) hypertension; K21.9 Gastro-oesophageal reflux disease without oesophagitis; K29.6 Other gastritis; K30 Dyspepsia; K44.9 Diaphragmatic hernia with…
chr12:120293173-T-TA	ENSG00000200795	RNU4-1	AC=6	C44.5 Skin of trunk; C61 Malignant neoplasm of prostate; D04.3 Skin of other and unspecified parts of face; N40 Hyperplasia of prostate; Z46.6 Fitting and adjustment of urinary device
chr12:120293173-T-TA	ENSG00000200795	RNU4-1	AC=6
chr12:120293173-T-TA	ENSG00000200795	RNU4-1	AC=6	A09.9 Gastroenteritis and colitis of unspecified origin; H26.4 After-cataract; I45.1 Other and unspecified right bundle-branch block; M13.94 Arthritis, unspecified (Hand); M67.4 Ganglion; R00.1 Bradycardia, unspecified; R55 Syncope and collapse
chr12:120293173-T-TA	ENSG00000200795	RNU4-1	AC=6	I20.9 Angina pectoris, unspecified; I21.9 Acute myocardial infarction, unspecified; I25.1 Atherosclerotic heart disease; I48.0 Paroxysmal atrial fibrillation; J45.9 Asthma, unspecified; K20 Oesophagitis; R07.4 Chest pain, unspecified; R19.4 Change in bowel habit; R63.4 Abnormal weight loss; Z50.0 Cardiac rehabilitation; Z87.1 Personal history of diseases of the digestive system; Z87.4 Personal hi…	78909 Abdominal pain (other and unspecified)
chr12:120293173-T-TG	ENSG00000200795	RNU4-1	AC=2	R56.8 Other and unspecified convulsions
chr12:120293173-T-TG	ENSG00000200795	RNU4-1	AC=2	M54.12 Radiculopathy (Cervical region)

## Sheet: Supplementary Table 3
Supplementary Table 3: Allele counts of variants in the critical 18 bp region of RNU4-2 in population cohorts and individuals in GEL without NDD.
variant	nucleotide description	type	GEL non-NDD	gnomad v4.0	UK Biobank	AllofUs
12:120291826:T:C	n.78A>G	SNV				1
12:120291827:T:C	n.77A>G	SNV			6	10
12:120291827:T:TG	n.76_77insC	insertion		1
12:120291827:TG:T	n.76del	deletion		2	1	1
12:120291828:G:A	n.76C>T	SNV		1
12:120291828:G:C	c.76C>G	SNV			1
12:120291830:G:A	n.74C>T	SNV			1
12:120291830:G:C	n.74C>G	SNV			1
12:120291830:G:GA	n.73_74insT	insertion				1
12:120291830:G:GT	n.73_74insA	insertion				1
12:120291830:G:T	n.74C>A	SNV				2
12:120291831:A:G	n.73T>C	SNV		1	3	2
12:120291831:A:T	n.73T>A	SNV			7
12:120291832:A:C	n.72T>G	SNV			1
12:120291832:A:G	n.72T>C	SNV			2
12:120291832:A:T	n.72T>A	SNV	1		4
12:120291833:A:T	n.71T>A	SNV			2
12:120291833:A:G	n.71T>C	SNV	1		4
12:120291836:T:C	n.68A>G	SNV			1
12:120291838:T:C	n.66A>G	SNV		1	1
12:120291838:T:G	n.66A>C	SNV				2
12:120291838:T:TTCAATTAGCAATAA	n.65_66insTCAATTAGCAATAA	insertion			1
12:120291839:T:TA	n.64_65insT	insertion			1
12:120291839:T:TG	n.64_65insC	insertion			1	1
12:120291840:C:G	n.64G>C	SNV			1
		Total	2	6	39	21

## Sheet: Supplementary Table 4
Supplementary Table 4: Detailed clinical information for 25 individuals with RNU4-2 variants. SNVs are highlighted in pink, and the individual with an alternate indel in blue. Blank spaces indicate that data were not provided.
Family #	Variant	Inheritance	Sex	Age range (yrs)	IUGR (Y/N)	Short stature (Y/N)	Microcephaly (no, congenital or acquired)	Global developmental delay (none, mild, moderate or severe)	Ambulatory (noted if patient age <5 years)	Abnormal gait	Speech	Intellectual disability (Y/N)	Behavioral issues (Y/N)	Behavioral regression	Autism spectrum disorder (Y/N)	Hypotonia (Y/N)	Seizures (Y/N)	Sleep problems	Brain anomalies on MRI (or no imaging performed/available)	Hearing loss (Y/N)	Vision issues (Y/N)	Optic nerve hypoplasia	Strabismus	Nystagmus	Constipation	Gastro-intestinal reflux disease	Feeding issues	G tube	Growth problems	Endocrine	Hypothyroidism	GH deficiency	Skeletal	Osteopenia/Osteoporosis/Fractures	Scoliosis/Kyphosis	Hip dysplasia	Limb	Genitourinary	Teeth/dental	Cardiac	Cutaneous	Dysmorphic facial features	Additional details
1	n.64_65insT	Heterozygous, de novo	M	2024-11-15	N	Y	Y-congenital	Y-severe	Y		non-verbal	Y	Y		Y	Y	Y		Y	N	Y	Y	Y		Y	Y	Y		Y	Y	Y	Y	Y	Y			N	Y	N	N	Y	Y	short stature resolved with growth hormone
2	n.64_65insT	Heterozygous, de novo	M	0-5	N	Y	Y-acquired	Y-moderate	Y (<5)	Y	non-verbal	Y	N		Y	Y	Y		Y	N	Y	Y	Y		Y	Y	Y		Y	Y	Y	Y	Y	Y	Y		Y	N	N	N	Y	Y
3	n.64_65insT	Heterozygous, de novo	M	2024-11-15	N	Y	Y-congenital	Y-severe	Y	Y	non-verbal	Y	Y		Y	Y	N		Y	N	Y	Y	N	Y	Y	Y	Y		Y	Y		Y	Y	Y			Y	N	Y	N	N	Y
4	n.64_65insT	Heterozygous, de novo	M	2024-06-10	N	Y	Y-acquired	Y-severe	Y	Y	few words	Y	Y		Y	Y	Y		Y	N	Y		Y		Y	Y	Y		Y	N			Y	Y			N	N	Y	Y	Y	Y	improved growth on growth hormone
5	n.64_65insT	Heterozygous, de novo	F	2024-06-10	Y	Y	Y-congenital	Y-severe	Y	Y	non-verbal	Y	N		Y	Y	Y		Y	N	Y		Y	Y	Y	Y	Y		N	N			Y	Y			N	Y	N	Y	Y	Y
6	n.64_65insT	Heterozygous, de novo	F	2024-06-10	N	Y	Y-congenital	Y-severe	N		non-verbal	Y	Y		N	Y	Y		Y	N	Y		Y		Y	N	Y		Y										Y		Y	Y
7	n.64_65insT	Heterozygous, de novo	M	2024-06-10	N	N	Y-congenital	Y-severe	Y		few words	Y	N		Y	Y	N		N	N	Y			Y	Y	N	N		Y				Y	Y		Y	Y			N	N	Y
8	n.64_65insG	Heterozygous, de novo	F	26-30	N	Y	N	Y-severe	Y		non-verbal	Y	Y		N	Y	Y	Y	Y	Y-mixed	Y	N	Y	Y	Y	N	Y	N	Y	N			Y	Y		Y	N	Y	N	Y	N	Y
9	n.64_65insT	Heterozygous, de novo	M	2024-11-15	N	Y	N	Y	Y		non-verbal	Y			Y	Y	Y		Y	N	Y		Y		N		Y		Y				Y	Y	Y	Y		Y	Y	N	Y	Y
10	n.64_65insT	Heterozygous, de novo	M	2024-06-10	N	Y	Y	Y-moderate	Y		non-verbal	Y	Y			Y	Y		Y	N	Y	Y					Y		Y													Y
11	n.64_65insT	Heterozygous, de novo	F	0-5	Y	Y	Y-congenital	Y	Y (<5)		few words		N		Y	Y	Y		Y	N	N				Y	N	Y		Y	Y			Y				N	N	N	N	Y	Y
12	n.64_65insT	Heterozygous, de novo	F	0-5	N	Y	Y-congenital	Y-severe	N (<5)		non-verbal			N		Y	N	N	Y	N	N						Y			Y							Y	N				Y
13	n.69C>T	Heterozygous, de novo	F	0-5	Y	Y	Y-congenital	Y-moderate	N (<5)		non-verbal		Y			Y	Y		Y	N	Y						Y						Y			Y		N	N	N	N	Y	Possible low grade cerebellar neoplasm
14	n.64_65insT	Heterozygous, de novo	F	0-5	N	N	N	Y-severe	N (<5)		non-verbal	Y	N		N	Y	Y		Y	N	Y		N			Y	Y													Y
15	n.64_65insT	Heterozygous, de novo	M	0-5	N	Y		Y-severe	Y (<5)		non-verbal		Y			Y	Y		Y	Y-GJB2	Y		Y										Y			Y	Y					Y
16	n.64_65insT	Heterozygous, de novo	M	0-5	N	Y	Y	Y-severe	Y (<5)		non-verbal	Y	Y	N	N	Y	N		Y	N	Y		Y	Y	Y		Y		Y									N	Y		Y	Y
17	n.64_65insT	Heterozygous, de novo	F	2024-06-10	N	Y	N	Y-severe	Y		few words	Y	Y		Y	Y	N		Y	Y-conductive	Y	N	Y	N	Y	N	Y	N		N			Y	Y		Y	Y	Y	N	N	Y	Y
18	n.64_65insT	Heterozygous, de novo	F	16-20	N	Y	Y-acquired	Y-severe	Y	Y	non-verbal	Y	N		N	Y	Y	Y	Y	N	N		N		Y	N	Y		Y	N							Y	N	N	N	N	Y
19	n.76C>T	Heterozygous, de novo	M	2024-06-10	N	N	Y-acquired	Y-moderate	Y		fluent speech	Y	Y		N	N	Y		N	N	N		N		N	N	N		N	N			N				N	Y	Y	N	N	Y
20	n.64_65insT	Heterozygous, unknown	M	0-5				Y									Y			Y	Y
21	n.64_65insT	Heterozygous, de novo	M	21-25	N	Y	Y-congenital	Y-severe	Y		few words	Y	N		N	Y	Y		Y	N	Y			Y	Y	Y	Y		Y	Y	Y		Y	Y	Y		Y	Y	N	N	N	Y
22	n.64_65insT	Heterozygous, de novo	F	0-5		Y	N	Y-severe	N (<5)		non-verbal	Y				Y	Y		Y	N			Y				N		N								Y					Y
23	n.64_65insT	Heterozygous, de novo	F	16-20		Y	Y-congenital	Y-severe				Y				Y																					Y					Y
24	n.64_65insT	Heterozygous, de novo	M	0-5	Y	Y	Y-acquired	Y	N (<5)		non-verbal					Y											Y		Y								Y	Y	N
25	n.64_65insT	Heterozygous, unknown	M	2024-11-15	N	Y	Y-congenital	Y-severe	Y		non-verbal	Y	Y		Y		Y	Y	N	Y-conductive			Y			Y				Y	Y						Y				Y	Y
26	n.64_65insT	Heterozygous, unknown	F	2024-11-15	N	Y	Y	Y	Y		non-verbal	Y	Y	N		Y	Y	Y	Y	N	Y	N	N	N	N	Y	N	N		N			Y	Y		Y	Y	N	Y	N	N
27	n.64_65insT	Heterozygous, de novo	F	0-5	N	N	Y-congenital	Y-moderate				Y	Y		Y	Y	N		Y	Y-conductive	Y			Y			N			Y							N		N	Y	N	N
28	n.64_65insT	Heterozygous, unknown	M	0-5	Y	Y	Y-acquired	Y-severe	N (<5)		non-verbal	Y	Y	N	N	Y	Y	Y	Y	Y-conductive	Y		N	Y	Y	N	Y	Y	Y	Y			Y	Y	Y		N	N	N	N	Y	Y
29	n.64_65insT	Heterozygous, unknown	M	2024-06-10	N	Y	Y-congenital	Y-severe	Y	Y	non-verbal	Y	Y	N	Y	Y	N	Y	Y	N	Y		Y	Y	Y	Y	Y	N	Y	N			Y	Y	Y	Y	Y	N	Y	N	Y	Y
30	n.64_65insT	Heterozygous, unknown	M	2024-11-15	N	Y	N	Y-moderate	Y		few words	Y	Y	N	N	Y	Y	N	Y	N	Y		Y	Y	Y	Y	Y		N	Y	Y						N	N	Y	N	Y	Y
31	n.64_65insT	Heterozygous, de novo	M	2024-11-15	N	Y	Y-congenital	Y-severe	Y		non-verbal	Y	Y	N	Y	Y	Y	N	Y	N	Y		Y	Y	Y	N	Y		Y	Y	Y		N					N	N	N	Y
32	n.64_65insT	Heterozygous, unknown	M	0-5	N	Y	Y-acquired	Y	N (<5)		few words	Y	Y	N	N	Y	N	N	Y	N	Y		N	Y	Y	N	Y		Y	N			Y			Y		N	N	N	N
33	n.64_65insT	Heterozygous, de novo	M	2024-06-10	N	N	Y-congenital	Y	Y		non-verbal	Y	N	N	Y	Y	Y	N	Y	N	Y	Y	N	N	N	N	Y	Y	N	Y	Y	Y	N				Y	N	N	N	N
34	n.64_65insT	Heterozygous, de novo	F	2024-06-10	Y	Y	Y-congenital	Y-severe	N		non-verbal	Y	N	N	N	Y	Y	Y	Y	N	Y		Y	N	Y	N	Y	Y	Y	N			Y	Y	Y	Y	Y	N	Y	Y	Y	Y
35	n.64_65insT	Heterozygous, unknown	M	21-25	N	Y	Y	Y-severe	N		non-verbal	Y	Y		Y	Y	Y	Y	Y		Y		Y	Y	Y	Y	Y		Y	Y	Y		Y	Y	Y	Y	Y	Y	Y	N	Y	Y
36	n.64_65insT	Heterozygous, de novo	M	26-30	N	Y	Y	Y-severe	N		non-verbal	Y	N		Y		Y		Y	N	Y		N	Y	Y	Y	Y	Y	Y	Y	Y		Y		Y		Y		N	N		Y	seizure improvement on ketogenic diet

## Sheet: Supplementary Table 5
Supplementary Table 5: Outliers predicted by OUTRIDER and FRASER2 in RNA-seq data for five individuals with RNU4-2 variants compared to 5,409 controls. A P-value threshold of 0.017 was used to assess statistical significance (Bonferroni adjusted for 3 tests).
Test	Tool	mean count in individuals with RNU4-2 variants (range)	mean count in controls (range)	Wilcoxon P-value
Expression outliers	OUTRIDER	1.80 (0 - 4)	6.86 (0 - 610)	0.143
Intron retension events	FRASER2	1.60 (0 - 6)	1.55 (0 - 374)	0.418
All events	FRASER2	22.4 (2 - 83)	7.79 (0 - 1322)	0.034

## Sheet: Supplementary Table 6
Supplementary Table 6: Mean expression of U4 genes in prefrontal cortex across all samples in BrainVar.
symbol	gene	chr	start	end	meanCPM
RNU4-2	ENSG00000202538	12	120291763	120291903	3574.9
RNU4-1	ENSG00000200795	12	120293097	120293237	629.12
RNU4ATAC	ENSG00000264229	2	121530881	121531007	5.4315
U4	ENSG00000274197	11	130114251	130114335	2.0747
U4	ENSG00000277986	2	231711525	231711647	1.4722
U4	ENSG00000276103	1	150608507	150608623	1.0248
U4	ENSG00000278374	8	123454981	123455107	0.9488
U4	ENSG00000273744	6	106271634	106271720	0.9057
U4	ENSG00000283442	1	155894281	155894386	0.625
U4	ENSG00000272215	5	179492076	179492157	0

## Sheet: Supplementary Table 7
Supplementary Table 7: Genomic coordinates of, and burden testing results for snRNA genes in 5,426 undiagnosed NDD probands against 4,776 non-NDD probands.
chrom	start	end	strand	transcript_biotype	gene_id	transcript_id	gene_name	size	count non-NDD DNV	count undiag-NDD DNV	Fisher's P-value	OR (95% CI)
1	11908152	11908271	+	snRNA	ENSG00000199347	ENST00000362477	RNU5E-1	120	1	1
1	16514122	16514285	-	snRNA	ENSG00000206652	ENST00000383925	RNU1-1	164	1	0
1	16666785	16666948	-	snRNA	ENSG00000207513	ENST00000384782	RNU1-3	164	0	0
1	16740516	16740679	+	snRNA	ENSG00000207389	ENST00000384659	RNU1-4	164	0	0
1	16895980	16896143	+	snRNA	ENSG00000207005	ENST00000384278	RNU1-2	164	20	20	0.752	0.88 (0.45 1.73)
1	28648600	28648733	+	snRNA	ENSG00000274978	ENST00000387069	RNU11	134	0	0
1	143729407	143729570	-	snRNA	ENSG00000206737	ENST00000384010	RNVU1-18	164	3	2	0.67	0.59 (0.05 5.13)
1	144412576	144412740	+	snRNA	ENSG00000207205	ENST00000384476	RNVU1-15	165	0	1
1	144560666	144560829	-	snRNA	ENSG00000277918	ENST00000610976	RNVU1-28	164	1	2	1	1.76 (0.09 103.8)
1	145281116	145281279	+	snRNA	ENSG00000207501	ENST00000384770	RNVU1-14	164	0	0
1	146376807	146376970	+	snRNA	ENSG00000273768	ENST00000615842	RNVU1-29	164	2	2	1	0.88 (0.06-12.14)
1	148038753	148038916	-	snRNA	ENSG00000206585	ENST00000383858	RNVU1-7	164	5	7	0.78	1.23 (0.34-4.93)
1	148362370	148362533	-	snRNA	ENSG00000207340	ENST00000384610	RNVU1-1	164	0	0
2	121530881	121531007	+	snRNA	ENSG00000264229	ENST00000580972	RNU4ATAC	127	0	2	0.502	Inf (0.17-Inf)
6	52995621	52995948	+	snRNA	ENSG00000283293	ENST00000636484	RN7SK	328	1	2	1	1.76 (0.09-103.8
9	134164439	134164564	-	snRNA	ENSG00000221676	ENST00000408749	RNU6ATAC	126	0	0
12	6943816	6943878	+	snRNA	ENSG00000238923	ENST00000458811	RNU7-1	63	0	2	0.502	Inf (0.17-Inf)
12	111564821	111564883	-	snRNA	ENSG00000272215	ENST00000607576	U7	63	0	0
12	120291763	120291903	-	snRNA	ENSG00000202538	ENST00000365668	RNU4-2	141	0	35	3.52x10-10	Inf (7.91-Inf)
12	120293097	120293237	-	snRNA	ENSG00000200795	ENST00000363925	RNU4-1	141	2	4	0.691	1.76 (0.25 19.46)
14	32203163	32203269	-	snRNA	ENSG00000202337	ENST00000365467	RNU6-8	107	2	0
15	65296051	65296166	+	snRNA	ENSG00000199568	ENST00000362698	RNU5A-1	116	0	1
15	65304677	65304792	+	snRNA	ENSG00000200156	ENST00000363286	RNU5B-1	116	3	5	0.731	1.47 (0.29 9.45)
15	67839939	67840045	-	snRNA	ENSG00000206625	ENST00000383898	RNU6-1	107	0	0
15	90076424	90076486	+	snRNA	ENSG00000276376	ENST00000619968	U7	63	0	0
19	893484	893590	+	snRNA	ENSG00000207507	ENST00000384776	RNU6-9	107	0	3	0.253	Inf (0.36-Inf)
19	1021522	1021628	+	snRNA	ENSG00000207357	ENST00000384627	RNU6-2	107	1	0
22	42615244	42615393	+	snRNA	ENSG00000276027	ENST00000362512	RNU12	150	6	2	0.158	0.29 (0.03 1.64)

## Sheet: Supplementary Table 8
Supplementary Table 8: Sub-regions of snRNA genes identified as depleted of variation and burden testing results in these regions in 5,426 undiganosed NDD probands against 4,776 non-NDD probands.
updated table of repleted regions
gene_id	gene_name	min_normalised_prop_obs	chr	depleted_region_start	depleted_region_end	region_length (bps)	non-NDD DNV	undiag-NDD DNV	Fisher's P-value	OR (95% CI)
ENSG00000202538	RNU4-2	-0.5	chr12	120291818	120291857	40	0	33	1.34x10-9	Inf (7.44-Inf)
ENSG00000276027	RNU12	-0.425926	chr22	42615244	42615281	38	3	0
ENSG00000200156	RNU5B-1	-0.407407	chr15	65304700	65304733	34	0	3	0.253	Inf (0.36-Inf)
ENSG00000200795	RNU4-1	-0.37037	chr12	120293155	120293191	37	1	0
ENSG00000238923	RNU7-1	-0.240741	chr12	6943816	6943841	26	0	0
ENSG00000207507	RNU6-9	-0.240741	chr19	893502	893527	26	0	0
ENSG00000207389	RNU1-4	-0.240741	chr1	16740516	16740534	19	0	0
ENSG00000283293	RN7SK	-0.203704	chr6	52995645	52995662	18	0	1
ENSG00000283293	RN7SK	-0.240741	chr6	52995877	52995896	20	0	1
ENSG00000199568	RNU5A-1	-0.222222	chr15	65296080	65296100	21	0	0
ENSG00000207357	RNU6-2	-0.222222	chr19	1021544	1021564	21	0	0
ENSG00000274978	RNU11	-0.222222	chr1	28648600	28648617	18	0	0
ENSG00000207005	RNU1-2	-0.203704	chr1	16895980	16895997	18	8	10	1	1.1 (0.39 3.21)
ENSG00000264229	RNU4ATAC	-0.203704	chr2	121530990	121531007	18	0	0
